# Supplementary material for: A Multicenter Retrospective Chart Review Study of Treatment and Disease Patterns and Clinical Outcomes of Patients with Chronic-Phase Chronic Myeloid Leukemia in Third-Line Treatment or with T315I Mutation
Source: Cancers (Basel). 2023 Aug 18;15(16):4161. doi: 10.3390/cancers15164161 (PMC10453285; doi:10.3390/cancers15164161)
Supplement: Supplementary file 1 [file cancers-15-04161-s001.zip]

Archive with 1 entries (1 files):
- cancers-2522615-supplementary.pdf
